# Supplementary material for: Molecular Phylogenetic Analysis of Paracoccidioides Species Complex Present in Paracoccidioidomycosis Patient Tissue Samples
Source: Microorganisms. 2023 Feb 23;11(3):562. doi: 10.3390/microorganisms11030562 (PMC10055015; doi:10.3390/microorganisms11030562)
Supplement: Supplementary file 1 [file microorganisms-11-00562-s001.zip]

Archive with 1 entries (1 files):
- microorganisms-2100971-supplementary.pdf
